# Supplementary material for: Seed Composition and Amino Acid Profiles for Quinoa Grown in Washington State
Source: Front Nutr. 2020 Aug 12;7:126. doi: 10.3389/fnut.2020.00126 (PMC7434868; doi:10.3389/fnut.2020.00126)
Supplement: Supplementary file 1 [file Table_1.XLSX]

## Sheet: daily requirements
Supplementary Table 1. Essential amino acid content (g/100g crude protein) for all sample (n=100). Blue shaded boxes meet the requirements for all age groups, and red boxes fail to meet the requirements for any age group.
year	location	pop	entry	Histidine	Isoleucine	Leucine	Lysine	SAA(Met + Cys)	AAA(Phe + Tyr)	Threonine	Tryptophan	Valine	note
2016	Quilcene	102	102.17	2.91	4.28	6.85	6.59	4.28	7.28	4.02	0.94	5.14
2016	Chimacum	102	102.52	2.91	4.41	6.78	6.08	4.23	7.14	3.88	1.41	5.2
2016	Chimacum	Controls	Kaslaea	2.88	4.32	6.78	6.1	4.41	7.21	3.81	1.19	5.17
2016	Chimacum	Controls	CO407Dave	2.88	4.31	6.74	6.29	4.41	7.27	3.86	1.26	5.12
2016	Quilcene	107	107.84	2.85	4.36	6.71	6.12	4.12	7.04	3.69	1.09	5.2
2016	Quilcene	108	108.18	2.79	4.19	6.7	6.33	4.37	7.07	3.91	0.93	5.02
2016	Sequim	102	102.08	2.85	4.28	6.69	6.33	4.28	7.22	3.93	1.16	5.17
2016	Quilcene	106	106.37	2.85	4.19	6.69	6.07	3.92	6.96	3.84	0.71	5
2016	Quilcene	102	102.23	2.69	4.17	6.67	6.3	4.16	7.04	3.8	1.48	5.09
0.5	0.5	0.5	0.5	2	3.2	6.6	5.7	2.8	5.2	3.1	0.85	4.3
2016	Chimacum	102	102.31	2.89	4.26	6.59	5.95	4.26	6.99	3.78	1.21	4.98
2016	Quilcene	108	108.86	2.79	4.22	6.59	6.17	4.3	7.1	3.72	1.01	5.07
2016	Chimacum	104	104.73	2.87	4.13	6.55	6.01	4.12	6.73	3.77	1.26	4.93
2016	Chimacum	107	107.67	2.82	4.23	6.55	5.72	4.06	7.14	3.65	1.08	5.06
2016	Quilcene	107	107.72	2.69	4.16	6.53	5.96	4	7.02	3.76	1.06	4.98
2016	Sequim	104	104.80	2.83	4.11	6.51	5.99	4.28	6.93	3.68	1.11	5.05
2016	Sequim	Controls	Kaslaea	2.83	4.16	6.49	6	4.33	6.99	3.66	1.17	5.08
2016	Chimacum	108	108.46	2.85	4.27	6.49	5.78	4.09	6.85	3.56	1.16	5.07
2016	Quilcene	106	106.85	2.79	4.19	6.49	5.83	4.11	6.89	3.53	1.15	5.01
2016	Quilcene	102	102.25	2.68	4.07	6.49	6.23	4.15	6.92	3.89	0.95	4.84
2016	Chimacum	108	108.33	2.82	4.15	6.47	5.89	4.15	6.88	3.65	1.16	4.89
2016	Quilcene	104	104.87	2.62	4.22	6.47	6.19	4.21	6.94	3.75	1.03	4.97
2016	Quilcene	104	104.28	2.71	4.02	6.46	6.2	4.28	6.81	3.76	0.96	4.89
2016	Quilcene	106	106.49	2.8	4.16	6.46	5.69	3.91	6.79	3.57	0.68	4.84
2016	Chimacum	102	102.13	2.72	4.16	6.45	5.69	3.99	6.79	3.65	1.02	5.09
2016	Chimacum	105	105.43	2.76	4.22	6.44	5.52	3.83	6.9	3.53	1.07	4.91
2016	Sequim	105	105.92	2.79	4.15	6.43	5.58	4.23	6.85	3.64	1.02	4.91
2016	Quilcene	102	102.09	2.64	4.06	6.42	6.13	4.06	6.79	3.77	1.13	4.91
2016	Quilcene	104	104.77	2.7	4.09	6.41	6.23	4.27	6.79	3.81	1.3	4.83
2016	Chimacum	102	102.04	2.77	4.11	6.41	5.46	3.96	6.65	3.56	1.11	4.83
2016	Sequim	108	108.42	2.78	4.22	6.41	5.65	4.13	6.57	3.63	1.1	4.89
2016	Quilcene	108	108.90	2.78	4.12	6.4	6.06	4.21	6.9	3.62	0.84	4.88
2016	Chimacum	104	104.02	2.56	4.09	6.39	5.63	4.01	6.73	3.58	1.11	4.94
2016	Chimacum	104	104.01	2.8	4.11	6.37	5.75	4.11	6.84	3.65	1.24	4.81
2016	Chimacum	108	108.51	2.76	4.1	6.37	5.7	4.11	6.79	3.52	1.17	4.86
2016	Quilcene	102	102.12	2.57	3.98	6.37	6.11	3.98	6.81	3.72	0.97	4.78
2016	Sequim	104	104.71	2.82	4.14	6.35	6	4.14	6.7	3.62	1.23	4.85
2016	Quilcene	105	105.92	2.71	4.06	6.35	5.75	4.32	6.69	3.55	1.02	4.82
2016	Chimacum	104	104.60	2.73	4.17	6.34	5.77	4.09	6.74	3.61	1.28	4.89
2016	Sequim	108	108.86	2.73	4.01	6.31	5.8	4.01	6.73	3.67	1.19	4.86
2016	Chimacum	108	108.34	2.69	3.99	6.3	5.53	3.92	6.68	3.53	1.08	4.76
1-2	1-2	1-2	1-2	1.8	3.1	6.3	5.2	2.6	4.6	2.7	0.74	4.2
2016	Sequim	108	108.69	2.77	4.03	6.29	5.87	4.11	6.79	3.61	1.17	4.87
2016	Sequim	108	108.26	2.71	4.07	6.28	5.85	3.99	6.7	3.56	1.36	4.83
2016	Sequim	108	108.81	2.64	4	6.27	5.91	4.09	6.73	3.64	1.18	4.91
2016	Sequim	106	106.49	2.84	4.18	6.27	5.3	3.88	6.34	3.36	1.05	4.71
2016	Quilcene	108	108.51	2.58	3.96	6.26	5.99	4.23	6.54	3.68	1.2	4.79
2016	Sequim	102	102.36	2.72	4	6.24	5.68	3.84	6.56	3.52	1.2	4.72
2016	Quilcene	104	104.20	2.65	3.93	6.24	5.9	4.28	6.75	3.59	1.03	4.79
2016	Quilcene	104	104.30	2.55	3.87	6.24	5.89	4.13	6.51	3.6	0.97	4.75
2016	Quilcene	108	108.66	2.63	3.95	6.23	5.97	4.12	6.58	3.6	1.14	4.74
2017	Mount Vernon	0	Baer	2.59	4.02	6.23	5.65	4.21	6.8	3.64	1.05	4.89	nonirrigated
2016	Quilcene	107	107.65	2.63	3.95	6.23	5.7	3.94	6.58	3.6	0.96	4.74
2017	Mount Vernon	0	QQ74	2.52	3.98	6.21	5.83	3.98	6.6	3.59	0.97	4.85	irrigated
2017	Mount Vernon	0	JStrain	2.7	4.05	6.21	5.31	4.14	6.93	3.6	0.9	4.86	nonirrigated
2016	Quilcene	102	102.05	2.61	3.92	6.2	5.96	4.08	6.61	3.67	0.82	4.73
2016	Quilcene	107	107.03	2.69	3.92	6.2	5.63	3.84	6.61	3.51	0.82	4.65
2016	Sequim	102	102.24	2.72	3.96	6.19	5.86	3.97	6.6	3.55	1.24	4.79
2016	Chimacum	108	108.54	2.57	4	6.19	5.36	4	6.64	3.4	1.06	4.76
2016	Quilcene	107	107.50	2.67	3.96	6.19	5.42	3.79	6.54	3.44	1.03	4.64
2016	Quilcene	104	104.59	2.61	3.91	6.17	5.91	3.91	6.43	3.65	1.04	4.69
2016	Sequim	102	102.76	2.62	3.97	6.16	5.65	3.97	6.5	3.54	1.18	4.73
2016	Chimacum	102	102.08	2.52	3.9	6.16	5.55	3.9	6.6	3.56	1.13	4.68
2016	Sequim	106	106.37	2.69	4.08	6.16	5.38	3.9	6.25	3.47	1.04	4.77
2016	Chimacum	107	107.78	2.56	4.08	6.16	5.2	3.92	6.56	3.36	0.96	4.72
2016	Quilcene	102	102.76	2.53	3.88	6.14	5.87	3.89	6.59	3.61	1.08	4.69
2016	Chimacum	104	104.27	2.78	4.09	6.14	5.56	4.17	6.5	3.51	1.02	4.75
2016	Sequim	104	104.21	2.71	3.94	6.13	5.78	4.03	6.56	3.5	1.31	4.64
2016	Quilcene	104	104.75	2.66	3.91	6.13	5.6	4	6.57	3.46	1.15	4.62
2016	Quilcene	108	108.70	2.54	3.86	6.13	5.87	4.12	6.66	3.59	1.05	4.73
2016	Chimacum	Controls	Cherry Vanilla	2.61	3.91	6.13	5.29	3.91	6.44	3.45	1	4.67
2016	Sequim	108	108.54	2.65	3.89	6.13	5.72	3.97	6.54	3.48	0.91	4.72
2016	Sequim	Controls	CO407Dave	2.68	3.9	6.12	5.66	4.05	6.51	3.52	1.15	4.59
2016	Sequim	104	104.28	2.59	3.76	6.1	5.69	4.18	6.61	3.6	1.25	4.52
2017	Mount Vernon	0	JStrain	2.66	3.95	6.1	5.33	3.78	6.79	3.52	1.03	4.73	irrigated
2017	Mount Vernon	0	3UISE	2.53	4.01	6.1	5.06	3.49	6.54	3.31	0.87	4.8	nonirrigated
2016	Quilcene	104	104.38	2.6	3.82	6.1	5.61	3.91	6.42	3.5	0.73	4.56
3-10	3-10	3-10	3-10	1.6	3.1	6.1	4.8	2.4	4.1	2.5	0.66	4
2017	Mount Vernon	0	3UISE	2.44	3.92	6.09	5.05	3.66	6.44	3.48	1.04	4.87	irrigated
2016	Quilcene	104	104.21	2.5	3.83	6.08	5.83	3.83	6.33	3.5	0.92	4.58
2016	Quilcene	107	107.07	2.49	3.78	6.06	5.67	3.88	6.46	3.48	1.19	4.67
2016	Sequim	107	107.78	2.53	3.96	6.06	5.3	3.87	6.48	3.45	1.01	4.71
2016	Quilcene	102	102.36	2.46	3.86	6.06	5.79	3.87	6.33	3.6	0.97	4.57
2016	Sequim	104	104.27	2.63	3.85	6.04	5.69	4.12	6.56	3.42	0.96	4.73
2016	Sequim	Controls	Cherry Vanilla	2.53	3.84	6.03	5.59	3.93	6.47	3.41	1.14	4.72
2016	Quilcene	102	102.40	2.5	3.79	6.02	5.77	3.79	6.46	3.44	0.95	4.56
2016	Sequim	104	104.88	2.53	3.83	6.01	5.57	3.83	6.36	3.4	1.22	4.53
11-14	11-14	11-14	11-14	1.6	3	6	4.8	2.4	4.1	2.5	0.65	4
15-18	15-18	15-18	15-18	1.6	3	6	4.7	2.4	4	2.4	0.63	4
2016	Sequim	108	108.11	2.5	3.8	5.98	5.57	3.96	6.39	3.39	1.13	4.6
2016	Quilcene	104	104.73	2.52	3.83	5.98	5.7	3.93	6.36	3.55	0.93	4.58
2016	Sequim	107	107.65	2.58	3.87	5.97	5.24	3.95	6.21	3.39	1.05	4.52
2017	Mount Vernon	0	17GR	2.55	3.9	5.97	5.41	3.9	6.53	3.42	1.04	4.7	irrigated
2016	Sequim	104	104.45	2.51	3.85	5.95	5.61	4.02	6.29	3.43	1.17	4.61
2016	Chimacum	104	104.20	2.58	3.88	5.93	5.17	3.88	6.38	3.34	1.14	4.64
2016	Sequim	104	104.20	2.54	3.81	5.93	5.42	3.9	6.27	3.31	1.1	4.49
2016	Quilcene	108	108.56	2.49	3.66	5.9	5.57	3.99	6.32	3.41	1	4.49
>18	>18	>18	>18	1.5	3	5.9	4.5	2.2	3.8	2.3	0.6	3.9
2016	Quilcene	104	104.53	2.53	3.84	5.85	5.59	3.85	6.29	3.41	1.14	4.45
2016	Chimacum	108	108.39	2.44	3.74	5.85	5.12	3.98	6.18	3.33	0.97	4.47
2016	Sequim	104	104.59	2.55	3.78	5.84	5.51	3.87	6.25	3.37	1.23	4.52
2017	Mount Vernon	0	QQ74	2.29	3.69	5.78	5.28	3.88	6.08	3.39	1.1	4.48	nonirrigated
2016	Chimacum	102	102.76	2.45	3.55	5.74	5.24	3.63	6.17	3.38	1.18	4.31
2016	Sequim	102	102.52	2.43	3.68	5.69	5.19	3.59	6.11	3.18	1.17	4.35
2016	Sequim	102	102.17	2.38	3.61	5.66	5.25	3.45	5.98	3.2	1.23	4.34
2017	Mount Vernon	0	17GR	2.45	3.59	5.63	5.06	3.76	6.2	3.27	0.98	4.41	nonirrigated
