# Supplementary material for: Seed Composition and Amino Acid Profiles for Quinoa Grown in Washington State
Source: Front Nutr. 2020 Aug 12;7:126. doi: 10.3389/fnut.2020.00126 (PMC7434868; doi:10.3389/fnut.2020.00126)
Supplement: Supplementary file 2 [file Table_2.XLSX]

## Sheet: Sheet1
Supplementary Table 2. Spearman rank correlations for all nutritional parameters (g/100g sample)
Taurine	Taurine
Hydroxyproline	-0.1	Hydroxyproline
Aspartic Acid	0.29**	0	Aspartic Acid
Threonine	0.35***	-0.02	0.94****	Threonine
Serine	0.18	-0.04	0.91****	0.91****	Serine
Glutamic Acid	0.15	0	0.86****	0.79****	0.79****	Glutamic Acid
Proline	0.46****	-0.04	0.84****	0.78****	0.73****	0.73****	Proline
Glycine	0.21*	-0.04	0.89****	0.89****	0.85****	0.84****	0.75****	Glycine
Alanine	0.42****	-0.05	0.93****	0.96****	0.86****	0.79****	0.83****	0.89****	Alanine
Cysteine	0.1	0.02	0.78****	0.74****	0.70****	0.84****	0.65****	0.79****	0.72****	Cysteine
Valine	0.29**	0.07	0.94****	0.90****	0.80****	0.86****	0.85****	0.88****	0.93****	0.77****	Valine
Methionine	0.47****	-0.03	0.81****	0.83****	0.70****	0.68****	0.78****	0.77****	0.85****	0.70****	0.79****	Methionine
Isoleucine	0.27**	0.02	0.95****	0.88****	0.82****	0.88****	0.87****	0.87****	0.92****	0.75****	0.97****	0.78****	Isoleucine
Leucine	0.34***	0	0.97****	0.94****	0.87****	0.86****	0.87****	0.90****	0.97****	0.75****	0.97****	0.84****	0.97****	Leucine
Tyrosine	0.29**	0.07	0.85****	0.86****	0.77****	0.81****	0.77****	0.87****	0.87****	0.78****	0.89****	0.77****	0.86****	0.88****	Tyrosine
Phenylalanine	0.32**	0.01	0.97****	0.94****	0.89****	0.87****	0.87****	0.92****	0.95****	0.79****	0.96****	0.82****	0.96****	0.99****	0.90****	Phenylalanine
Hydroxylysine	-0.06	0.26**	0.13	0.05	0.06	0.27**	0.24*	0.02	0.05	0.22*	0.24*	0.01	0.23*	0.14	0.22*	0.16	Hydroxylysine
Ornithine	-0.19	0.14	0.01	0.01	0.11	0.13	-0.03	0.11	-0.03	0.08	0.02	-0.09	0.01	-0.01	0.1	0.04	0.12	Ornithine
Lysine	0.40****	-0.09	0.80****	0.90****	0.79****	0.65****	0.63****	0.86****	0.91****	0.65****	0.78****	0.80****	0.75****	0.83****	0.78****	0.82****	-0.20*	-0.04	Lysine
Histidine	0.24*	-0.04	0.93****	0.88****	0.87****	0.90****	0.85****	0.92****	0.90****	0.79****	0.93****	0.79****	0.95****	0.95****	0.85****	0.95****	0.17	0.05	0.78****	Histidine
Arginine	0.22*	-0.03	0.91****	0.86****	0.85****	0.91****	0.82****	0.93****	0.86****	0.84****	0.89****	0.78****	0.91****	0.91****	0.86****	0.93****	0.15	0.09	0.76****	0.98****	Arginine
Tryptophan	0.16	-0.08	0.30**	0.31**	0.31**	0.37***	0.33***	0.34***	0.33***	0.36***	0.35***	0.33***	0.37***	0.33***	0.35***	0.30**	0.17	0.02	0.31**	0.41****	0.36***	Tryptophan
SAA	0.34***	-0.01	0.86****	0.86****	0.75****	0.81****	0.78****	0.84****	0.86****	0.89****	0.85****	0.94****	0.83****	0.87****	0.83****	0.87****	0.11	-0.04	0.80****	0.85****	0.87****	0.37***	SAA
AAA	0.30**	0.03	0.94****	0.92****	0.86****	0.87****	0.84****	0.92****	0.94****	0.81****	0.95****	0.81****	0.94****	0.96****	0.96****	0.98****	0.18	0.07	0.82****	0.93****	0.92****	0.32**	0.87****	AAA
Total AA	0.32**	-0.01	0.96****	0.94****	0.88****	0.92****	0.87****	0.93****	0.95****	0.83****	0.95****	0.84****	0.96****	0.98****	0.90****	0.98****	0.16	0.04	0.83****	0.97****	0.96****	0.38****	0.90****	0.97****	Total AA
Total Essential AA	0.36***	-0.03	0.95****	0.96****	0.87****	0.85****	0.85****	0.92****	0.98****	0.79****	0.96****	0.87****	0.95****	0.98****	0.89****	0.97****	0.09	0	0.89****	0.95****	0.92****	0.41****	0.91****	0.96****	0.98****	Total Essential AA
Total Nonessential AA	0.29**	0.01	0.96****	0.91****	0.88****	0.95****	0.86****	0.93****	0.92****	0.85****	0.94****	0.81****	0.95****	0.96****	0.90****	0.97****	0.2	0.08	0.79****	0.97****	0.97****	0.36***	0.89****	0.96****	0.99****	0.96****	Total Nonessential AA
Crude Protein	0.08	0.09	0.68****	0.63****	0.61****	0.67****	0.58****	0.63****	0.64****	0.69****	0.70****	0.61****	0.70****	0.70****	0.67****	0.70****	0.30**	0.01	0.51****	0.70****	0.69****	0.39****	0.69****	0.70****	0.70****	0.68****	0.70****	Crude Protein
Moisture	0.44****	-0.18	0.36***	0.29**	0.26**	0.20*	0.43****	0.21*	0.34***	0.11	0.28**	0.39****	0.34***	0.34***	0.19	0.31**	-0.05	-0.2	0.24*	0.30**	0.28**	0.04	0.28**	0.25*	0.31**	0.31**	0.30**	0.20*	Moisture
Crude Fat	-0.35***	0.09	-0.18	-0.14	-0.14	-0.14	-0.25*	-0.05	-0.16	-0.06	-0.17	-0.11	-0.17	-0.15	-0.08	-0.17	0	-0.06	-0.1	-0.13	-0.12	0.1	-0.08	-0.12	-0.14	-0.12	-0.16	-0.03	-0.40****	Crude Fat
Crude Fiber	-0.14	0.32***	0.27**	0.13	0.19	0.19	0.25*	0.06	0.1	0.11	0.21*	0.03	0.25*	0.22*	0.11	0.23*	0.30**	0	-0.11	0.15	0.16	-0.30**	0.06	0.18	0.17	0.1	0.20*	0.18	0.08	-0.1	Crude Fiber
Ash	0.01	0.30**	0.22*	0.11	0.09	0.27**	0.30**	0.17	0.14	0.28**	0.28**	0.18	0.26**	0.22*	0.31**	0.26**	0.44****	0.04	-0.01	0.22*	0.24*	-0.12	0.23*	0.29**	0.23*	0.17	0.26**	0.22*	-0.06	-0.12	0.48****	Ash
Crude Carbohydrates	0.20*	-0.28**	-0.51****	-0.37***	-0.42****	-0.48****	-0.44****	-0.38***	-0.36***	-0.45****	-0.51****	-0.31**	-0.53****	-0.48****	-0.45****	-0.49****	-0.49****	0.03	-0.13	-0.48****	-0.48****	-0.06	-0.39****	-0.48****	-0.46****	-0.40****	-0.48****	-0.68****	-0.15	-0.15	-0.66****	-0.49****
p < .0001 ‘****’; p < .001 ‘***’, p < .01 ‘**’, p < .05 ‘*’
AA = amino acids; SAA = sulfur amino acids; AAA = aromatic amino acids
