# Supplementary material for: Seed Composition and Amino Acid Profiles for Quinoa Grown in Washington State
Source: Front Nutr. 2020 Aug 12;7:126. doi: 10.3389/fnut.2020.00126 (PMC7434868; doi:10.3389/fnut.2020.00126)
Supplement: Supplementary file 3 [file Table_3.XLSX]

## Sheet: SupplementaryTable1
Supplementary Table 3. Importance of components for principal component analysis of essential amino acids
	PC1	PC2	PC3	PC4	PC5	PC6	PC7	PC8	PC9
Standard deviation	2.7242	0.92981	0.59741	0.403	0.27842	0.2285	0.1984	0.12578	0.09993
Eigenvalue	7.42127	0.864547	0.356899	0.162409	0.0775177	0.0522123	0.0393626	0.0158206	0.009986
Proportion of Variance (%)	82.46	9.606	3.966	1.805	0.861	0.58	0.437	0.176	0.111
Cumulative Proportion (%)	82.46	92.065	96.03	97.835	98.696	99.28	99.713	99.889	100
