# Supplementary material for: Seed Composition and Amino Acid Profiles for Quinoa Grown in Washington State
Source: Front Nutr. 2020 Aug 12;7:126. doi: 10.3389/fnut.2020.00126 (PMC7434868; doi:10.3389/fnut.2020.00126)
Supplement: Supplementary file 4 [file Table_4.XLSX]

## Sheet: Table12_EAA_PCA_Eigenvectors
Supplementary Table 4. Eigenvectors reported for the principal component analysis of essential amino acid data.
	PC1	PC2	PC3	PC4	PC5	PC6	PC7	PC8	PC9
Threonine	-0.351765	0.112304	-0.257986	0.210508	-0.341987	0.737536	-0.217864	0.113172	0.177744
Valine	-0.35595	0.0462602	0.303227	0.0710954	-0.293202	-0.398476	-0.19677	0.700059	0.0246371
Isoleucine	-0.354194	0.0283924	0.375817	0.0600913	0.150425	-0.153615	-0.448904	-0.517715	0.461651
Leucine	-0.36218	0.079399	0.149612	0.155341	-0.0172264	0.0218278	-0.135615	-0.272977	-0.849898
Lysine	-0.321915	0.0768672	-0.738773	0.325494	0.248359	-0.415415	-0.00405803	-0.0176643	0.064424
Histidine	-0.354044	0.0067031	0.213992	-0.0438592	0.750345	0.298697	0.292598	0.296717	0.0316259
Tryptophan	-0.148092	-0.98304	-0.0353256	0.0812087	-0.053452	0.0252529	0.00407967	-0.00959003	-0.0159431
SAA	-0.337442	-0.0100312	-0.256814	-0.896548	-0.0762997	-0.0354776	-0.0768746	-0.0409685	-0.0401531
AAA	-0.357993	0.0755979	0.138183	0.0680236	-0.3752	-0.0974581	0.776115	-0.253852	0.159172
