# Supplementary material for: Seed Composition and Amino Acid Profiles for Quinoa Grown in Washington State
Source: Front Nutr. 2020 Aug 12;7:126. doi: 10.3389/fnut.2020.00126 (PMC7434868; doi:10.3389/fnut.2020.00126)
Supplement: Supplementary file 5 [file Table_5.XLSX]

## Sheet: sheet1
Supplementary Table 5. Comparison of amino acid content and essential amino acid daily requirements
					Amino Acid Daily Requirements
Amino Acid	WSUmean	WSU sd	Prägar et al. 2018 - 2015	Prägar et al. 2018 - 2016	0.5	1-2	3-10	11-14	15-18	>18
Total Essential	34.127	1.421	24.49 (±0.67)	2.77(±0.09)
Leucine	6.248	0.262	4.54(±0.11)	4.99(±0.13)	6.6	6.3	6.1	6	6	5.9
Lysine	5.722	0.326	3.47(±0.08)	4.52(±0.11)	5.7	5.2	4.8	4.8	4.7	4.5
Valine	4.781	0.201	4.36(±0.12)	4.7(±0.18)	4.3	4.2	4	4	4	3.9
Isoleucine	4	0.178	2.58(±0.09)	2.77(±0.09)	3.2	3.1	3.1	3	3	3
Phenylalanine†	3.905	0.16	2.84(±0.13)	3.06(±0.14)	5.2	4.6	4.1	4.1	4	3.8
Threonine	3.569	0.162	2.7(±0.06)	2.93(±0.07)	3.1	2.7	2.5	2.5	2.4	2.3
Histidine	2.656	0.136	1.72 (±0.03)	2.17(±0.05)	2	1.8	1.6	1.6	1.6	1.5
Methionine†	2.166	0.13	1.35(±0.04)	1.67(±0.04)	2.8	2.6	2.4	2.3	2.3	2.2
Tryptophan	1.081	0.141	0.93(±0.08)	1.00(±0.02)	0.85	0.74	0.66	0.65	0.63	0.6
Total Nonessential	52.982	2.263
Glutamic Acid	13.219	0.782		8.88(±0.43)
Aspartic Acid	8	0.347		6.06(±0.18)
Arginine	7.642	0.434	4.83(±0.08)	6.41)±0.18)
Glycine	5.542	0.244	3.87(±0.07)	4.35(±0.11)
Alanine	4.297	0.196		3.33(±0.11)
Proline	3.852	0.236	2.82(±0.06)	3.10(±0.12)
Serine	3.755	0.174		3.28(±0.10)
Tyrosine	2.741	0.132	1.98(±0.06)	2.16(±0.06)
Cysteine	1.853	0.091	1.17(±0.02)	1.34(±0.03)
Taurine §	1.395	0.192	n/a	n/a
Hydroxyproline	0.473	0.099	n/a	n/a
Hydroxylysine	0.128	0.061	n/a	n/a
Ornithine §	0.087	0.013	n/a	n/a
Lanthionine §	0	0	n/a	n/a
Präger et al 2018 values ± SE mean
sd = standard deviation
† requirements listed for Phe + Tyr and Met + Cys
