# Supplementary material for: Seed Composition and Amino Acid Profiles for Quinoa Grown in Washington State
Source: Front Nutr. 2020 Aug 12;7:126. doi: 10.3389/fnut.2020.00126 (PMC7434868; doi:10.3389/fnut.2020.00126)
Supplement: Supplementary file 6 [file Table_6.XLSX]

## Sheet: SupplementaryTable6_PDCAAS_1_2.
Supplementary Table 6. Amino acid scores and protein digestibility-corrected amino acid score for all samples for the 1-2 year old age group
ID	His_Score	Ile_Score	Leu_Score	Lys_Score	SAA_Score	AAA_Score	Thr_Score	Trp_Score	Val_Score	His_Lim	Ile_Lim	Leu_Lim	Lys_Lim	SAA_Lim	AAA_Lim	Thr_Lim	Trp_Lim	Val_Lim	Limiting_AA	Limiting_AA_Score	PDCAAS
MV.0.17GR	1.36111	1.15806	0.893651	0.973077	1.44615	1.34783	1.21111	1.32432	1.05	.	.	LIMITING	LIMITING	.	.	.	.	.	Leu_Score	4	0.74173
Sq.102.17	1.32222	1.16452	0.898413	1.00962	1.32308	1.3	1.18519	1.66216	1.03333	.	.	LIMITING	.	.	.	.	.	.	Leu_Score	4	0.745683
Sq.102.52	1.35	1.1871	0.903175	0.998077	1.38462	1.32826	1.17778	1.58108	1.03571	.	.	LIMITING	LIMITING	.	.	.	.	.	Leu_Score	4	0.749635
Chim.102.76	1.36111	1.14516	0.911111	1.00769	1.39615	1.3413	1.25185	1.59459	1.02619	.	.	LIMITING	.	.	.	.	.	.	Leu_Score	4	0.756222
MV.0.QQ74.ni	1.27222	1.19032	0.91746	1.01538	1.49231	1.32174	1.25556	1.48649	1.06667	.	.	LIMITING	.	.	.	.	.	.	Leu_Score	4	0.761492
Quil.106.49	1.55556	1.34194	1.0254	1.09423	1.50385	1.47826	1.32222	0.918919	1.15238	.	.	.	.	.	.	.	LIMITING	.	Trp_Score	9	0.762703
Sq.104.59	1.41667	1.21935	0.926984	1.05962	1.48846	1.3587	1.24815	1.66216	1.07619	.	.	LIMITING	.	.	.	.	.	.	Leu_Score	4	0.769397
Chim.108.39	1.35556	1.20645	0.928571	0.984615	1.53077	1.3413	1.23333	1.31081	1.06429	.	.	LIMITING	LIMITING	.	.	.	.	.	Leu_Score	4	0.770714
Quil.104.53	1.40556	1.23871	0.928571	1.075	1.47692	1.36739	1.26296	1.54054	1.05952	.	.	LIMITING	.	.	.	.	.	.	Leu_Score	4	0.770714
Quil.108.56	1.38333	1.18065	0.936508	1.07115	1.53462	1.37391	1.26296	1.35135	1.06905	.	.	LIMITING	.	.	.	.	.	.	Leu_Score	4	0.777302
Chim.104.20	1.43333	1.25161	0.94127	0.994231	1.49231	1.38696	1.23704	1.54054	1.10476	.	.	LIMITING	LIMITING	.	.	.	.	.	Leu_Score	4	0.781254
Sq.104.20	1.41111	1.22903	0.94127	1.04231	1.5	1.36304	1.22593	1.48649	1.06905	.	.	LIMITING	.	.	.	.	.	.	Leu_Score	4	0.781254
Sq.104.45	1.39444	1.24194	0.944444	1.07885	1.54615	1.36522	1.27037	1.58108	1.09762	.	.	LIMITING	.	.	.	.	.	.	Leu_Score	4	0.783889
Sq.107.65	1.43333	1.24839	0.947619	1.00769	1.51923	1.35	1.25556	1.41892	1.07619	.	.	LIMITING	.	.	.	.	.	.	Leu_Score	4	0.786524
MV.0.17GR.i	1.41667	1.25806	0.947619	1.04038	1.5	1.41957	1.26667	1.40541	1.11905	.	.	LIMITING	.	.	.	.	.	.	Leu_Score	4	0.786524
Quil.104.73	1.4	1.23548	0.949206	1.09615	1.51154	1.38261	1.31481	1.25676	1.09048	.	.	LIMITING	.	.	.	.	.	.	Leu_Score	4	0.787841
Sq.108.11	1.38889	1.22581	0.949206	1.07115	1.52308	1.38696	1.25556	1.52703	1.09524	.	.	LIMITING	.	.	.	.	.	.	Leu_Score	4	0.787841
Sq.104.88	1.40556	1.23548	0.953968	1.07115	1.47308	1.38261	1.25926	1.64865	1.07857	.	.	LIMITING	.	.	.	.	.	.	Leu_Score	4	0.791794
Quil.102.40	1.38889	1.22258	0.955556	1.10962	1.45769	1.40217	1.27407	1.28378	1.08571	.	.	LIMITING	.	.	.	.	.	.	Leu_Score	4	0.793111
Sq.0.Cherry Vanilla	1.40556	1.23871	0.957143	1.075	1.51154	1.40435	1.26296	1.54054	1.12381	.	.	LIMITING	.	.	.	.	.	.	Leu_Score	4	0.794429
Sq.104.27	1.46111	1.24194	0.95873	1.09423	1.58462	1.42826	1.26667	1.2973	1.12619	.	.	LIMITING	.	.	.	.	.	.	Leu_Score	4	0.795746
Quil.106.37	1.58333	1.35161	1.0619	1.16731	1.51154	1.51304	1.42222	0.959459	1.19048	.	.	.	.	.	.	.	LIMITING	.	Trp_Score	9	0.796351
Quil.102.36	1.36667	1.24516	0.961905	1.11346	1.48462	1.37391	1.33333	1.31081	1.0881	.	.	LIMITING	.	.	.	.	.	.	Leu_Score	4	0.798381
Quil.107.7	1.38333	1.21935	0.961905	1.09038	1.49231	1.40435	1.28889	1.60811	1.1119	.	.	LIMITING	.	.	.	.	.	.	Leu_Score	4	0.798381
Sq.107.78	1.40556	1.27742	0.961905	1.01923	1.48846	1.4087	1.27778	1.36486	1.12143	.	.	LIMITING	.	.	.	.	.	.	Leu_Score	4	0.798381
Quil.104.21	1.38889	1.23548	0.965079	1.12115	1.47308	1.37609	1.2963	1.24324	1.09048	.	.	LIMITING	.	.	.	.	.	.	Leu_Score	4	0.801016
MV.0.3UISE.i	1.35556	1.26452	0.966667	0.971154	1.40769	1.4	1.28889	1.40541	1.15952	.	.	LIMITING	LIMITING	.	.	.	.	.	Leu_Score	4	0.802333
Quil.104.38	1.44444	1.23226	0.968254	1.07885	1.50385	1.39783	1.2963	0.986486	1.08571	.	.	LIMITING	.	.	.	.	LIMITING	.	Leu_Score	4	0.803651
Sq.104.28	1.43889	1.2129	0.968254	1.09423	1.60769	1.43696	1.33333	1.68919	1.07619	.	.	LIMITING	.	.	.	.	.	.	Leu_Score	4	0.803651
MV.0.Japanese Strain.i	1.47778	1.27419	0.968254	1.025	1.45385	1.47609	1.3037	1.39189	1.12619	.	.	LIMITING	.	.	.	.	.	.	Leu_Score	4	0.803651
MV.0.3UISE	1.40556	1.29355	0.968254	0.973077	1.34231	1.42174	1.22593	1.17568	1.14286	.	.	LIMITING	LIMITING	.	.	.	.	.	Leu_Score	4	0.803651
Sq.0.CO407Dave	1.48889	1.25806	0.971429	1.08846	1.56154	1.41304	1.3037	1.55405	1.09286	.	.	LIMITING	.	.	.	.	.	.	Leu_Score	4	0.806286
Chim.0.Cherry Vanilla	1.45	1.26129	0.973016	1.01731	1.50385	1.4	1.27778	1.35135	1.1119	.	.	LIMITING	.	.	.	.	.	.	Leu_Score	4	0.807603
Quil.108.70	1.41111	1.24516	0.973016	1.12885	1.58462	1.44783	1.32963	1.41892	1.12619	.	.	LIMITING	.	.	.	.	.	.	Leu_Score	4	0.807603
Quil.104.75	1.47778	1.26129	0.973016	1.07692	1.53846	1.42826	1.28148	1.55405	1.1	.	.	LIMITING	.	.	.	.	.	.	Leu_Score	4	0.807603
Sq.104.21	1.50556	1.27097	0.973016	1.11154	1.55	1.42826	1.2963	1.77027	1.10476	.	.	LIMITING	.	.	.	.	.	.	Leu_Score	4	0.807603
Sq.108.54	1.47222	1.25484	0.973016	1.1	1.53077	1.42391	1.28889	1.22973	1.12381	.	.	LIMITING	.	.	.	.	.	.	Leu_Score	4	0.807603
Chim.104.27	1.54444	1.31935	0.974603	1.06923	1.60385	1.41522	1.3	1.37838	1.13095	.	.	LIMITING	.	.	.	.	.	.	Leu_Score	4	0.808921
Quil.102.76	1.40556	1.25161	0.974603	1.12885	1.49231	1.43261	1.33704	1.45946	1.11667	.	.	LIMITING	.	.	.	.	.	.	Leu_Score	4	0.808921
Chim.102.8	1.4	1.25806	0.977778	1.06731	1.5	1.43261	1.31852	1.52703	1.11429	.	.	LIMITING	.	.	.	.	.	.	Leu_Score	4	0.811556
Chim.107.78	1.42222	1.31613	0.977778	1	1.50769	1.42391	1.24444	1.2973	1.12381	.	.	LIMITING	LIMITING	.	.	.	.	.	Leu_Score	4	0.811556
Sq.106.37	1.49444	1.31613	0.977778	1.03462	1.50385	1.3587	1.28519	1.40541	1.13571	.	.	LIMITING	.	.	.	.	.	.	Leu_Score	4	0.811556
Sq.102.76	1.45556	1.28065	0.977778	1.08654	1.52692	1.41304	1.31111	1.59459	1.12619	.	.	LIMITING	.	.	.	.	.	.	Leu_Score	4	0.811556
Quil.104.59	1.45	1.26129	0.979365	1.13654	1.50385	1.39783	1.35185	1.40541	1.11667	.	.	LIMITING	.	.	.	.	.	.	Leu_Score	4	0.812873
Chim.108.54	1.42778	1.29032	0.98254	1.03077	1.53846	1.44565	1.25926	1.43243	1.13333	.	.	LIMITING	.	.	.	.	.	.	Leu_Score	4	0.815508
Quil.107.50	1.48333	1.27742	0.98254	1.04231	1.45385	1.41957	1.27407	1.39189	1.10476	.	.	LIMITING	.	.	.	.	.	.	Leu_Score	4	0.815508
Sq.102.24	1.51111	1.27742	0.98254	1.12692	1.52308	1.43478	1.31481	1.67568	1.14048	.	.	LIMITING	.	.	.	.	.	.	Leu_Score	4	0.815508
Quil.107.3	1.49444	1.26452	0.984127	1.08269	1.47692	1.43696	1.3	1.10811	1.10714	.	.	LIMITING	.	.	.	.	.	.	Leu_Score	4	0.816825
Quil.102.5	1.45	1.26452	0.984127	1.14615	1.56923	1.43696	1.35926	1.10811	1.12619	.	.	LIMITING	.	.	.	.	.	.	Leu_Score	4	0.816825
MV.0.QQ74.i	1.4	1.28387	0.985714	1.12115	1.53077	1.43478	1.32963	1.31081	1.15476	.	.	LIMITING	.	.	.	.	.	.	Leu_Score	4	0.818143
MV.0.Japanese Strain.ni	1.5	1.30645	0.985714	1.02115	1.59231	1.50652	1.33333	1.21622	1.15714	.	.	LIMITING	.	.	.	.	.	.	Leu_Score	4	0.818143
Quil.107.65	1.46111	1.27419	0.988889	1.09615	1.51923	1.43043	1.33333	1.2973	1.12857	.	.	LIMITING	.	.	.	.	.	.	Leu_Score	4	0.820778
Quil.108.66	1.46111	1.27419	0.988889	1.14808	1.58846	1.43043	1.33333	1.54054	1.12857	.	.	LIMITING	.	.	.	.	.	.	Leu_Score	4	0.820778
MV.0.Baer.ni	1.43889	1.29677	0.988889	1.08654	1.61923	1.47826	1.34815	1.41892	1.16429	.	.	LIMITING	.	.	.	.	.	.	Leu_Score	4	0.820778
Quil.104.20	1.47222	1.26774	0.990476	1.13462	1.64615	1.46957	1.32963	1.39189	1.14048	.	.	LIMITING	.	.	.	.	.	.	Leu_Score	4	0.822095
Quil.104.30	1.41667	1.24839	0.990476	1.13269	1.58846	1.41304	1.33333	1.31081	1.13095	.	.	LIMITING	.	.	.	.	.	.	Leu_Score	4	0.822095
Sq.102.36	1.51111	1.29032	0.990476	1.09231	1.47692	1.42391	1.3037	1.62162	1.12381	.	.	LIMITING	.	.	.	.	.	.	Leu_Score	4	0.822095
Quil.108.51	1.43333	1.27742	0.993651	1.15192	1.63077	1.42174	1.36296	1.62162	1.14048	.	.	LIMITING	.	.	.	.	.	.	Leu_Score	4	0.82473
Sq.106.49	1.57778	1.34839	0.995238	1.01923	1.49231	1.38043	1.24444	1.41892	1.12143	.	.	LIMITING	.	.	.	.	.	.	Leu_Score	4	0.826048
Sq.108.81	1.46667	1.29032	0.995238	1.13654	1.57308	1.46304	1.34815	1.59459	1.16905	.	.	LIMITING	.	.	.	.	.	.	Leu_Score	4	0.826048
Sq.108.26	1.50556	1.3129	0.996825	1.125	1.53462	1.45652	1.31852	1.83784	1.15	.	.	LIMITING	.	.	.	.	.	.	Leu_Score	4	0.827365
Sq.108.69	1.53889	1.3	0.998413	1.12885	1.58077	1.47826	1.33704	1.58108	1.15952	.	.	LIMITING	.	.	.	.	.	.	Leu_Score	4	0.828683
Chim.108.34	1.49444	1.2871	1	1.06346	1.50769	1.45217	1.30741	1.45946	1.13333	.	.	LIMITING	.	.	.	.	.	.	Leu_Score	4	0.83
Sq.108.86	1.51667	1.29355	1.00159	1.11538	1.54231	1.46304	1.35926	1.60811	1.15714	.	.	.	.	.	.	.	.	.	Leu_Score	4	0.831317
Chim.104.60	1.51667	1.34516	1.00635	1.10962	1.57308	1.46522	1.33704	1.72973	1.16429	.	.	.	.	.	.	.	.	.	Leu_Score	4	0.83527
Quil.105.92	1.50556	1.30968	1.00794	1.10577	1.65769	1.45217	1.31481	1.37838	1.14762	.	.	.	.	.	.	.	.	.	Leu_Score	4	0.836587
Sq.104.71	1.56667	1.33548	1.00794	1.15385	1.59231	1.45652	1.34074	1.66216	1.15476	.	.	.	.	.	.	.	.	.	Leu_Score	4	0.836587
Chim.104.1	1.55556	1.32581	1.01111	1.10577	1.58077	1.48478	1.35185	1.67568	1.14524	.	.	.	.	.	.	.	.	.	Leu_Score	4	0.839222
Chim.108.51	1.53333	1.32258	1.01111	1.09615	1.57692	1.47391	1.3037	1.58108	1.15714	.	.	.	.	.	.	.	.	.	Leu_Score	4	0.839222
Quil.102.12	1.42778	1.28387	1.01111	1.175	1.53077	1.48043	1.37778	1.31081	1.1381	.	.	.	.	.	.	.	.	.	Leu_Score	4	0.839222
Chim.104.2	1.42222	1.31935	1.01429	1.08269	1.54231	1.46304	1.32593	1.5	1.17619	.	.	.	.	.	.	.	.	.	Leu_Score	4	0.841857
Quil.108.90	1.54444	1.32903	1.01587	1.16538	1.61923	1.5	1.34074	1.13514	1.1619	.	.	.	.	.	.	.	.	.	Leu_Score	4	0.843175
Chim.102.4	1.53889	1.32581	1.01746	1.05	1.52308	1.44565	1.31852	1.5	1.15	.	.	.	.	.	.	.	.	.	Leu_Score	4	0.844492
Quil.104.77	1.5	1.31935	1.01746	1.19808	1.64615	1.47391	1.41111	1.75676	1.15	.	.	.	.	.	.	.	.	.	Leu_Score	4	0.844492
Sq.108.42	1.54444	1.36129	1.01746	1.08654	1.58846	1.43043	1.34444	1.48649	1.16429	.	.	.	.	.	.	.	.	.	Leu_Score	4	0.844492
Quil.102.9	1.46667	1.30968	1.01905	1.17885	1.56154	1.47609	1.3963	1.52703	1.16905	.	.	.	.	.	.	.	.	.	Leu_Score	4	0.84581
Sq.105.92	1.55	1.33871	1.02063	1.07308	1.62692	1.48913	1.34815	1.37838	1.16905	.	.	.	.	.	.	.	.	.	Leu_Score	4	0.847127
Chim.105.43	1.53333	1.36129	1.02222	1.06154	1.47308	1.5	1.30741	1.44595	1.16905	.	.	.	.	.	.	.	.	.	Leu_Score	4	0.848444
Chim.102.13	1.51111	1.34194	1.02381	1.09423	1.53462	1.47609	1.35185	1.37838	1.2119	.	.	.	.	.	.	.	.	.	Leu_Score	4	0.849762
Quil.104.28	1.50556	1.29677	1.0254	1.19231	1.64615	1.48043	1.39259	1.2973	1.16429	.	.	.	.	.	.	.	.	.	Leu_Score	4	0.851079
Chim.108.33	1.56667	1.33871	1.02698	1.13269	1.59615	1.49565	1.35185	1.56757	1.16429	.	.	.	.	.	.	.	.	.	Leu_Score	4	0.852397
Quil.104.87	1.45556	1.36129	1.02698	1.19038	1.62308	1.5087	1.38889	1.39189	1.18333	.	.	.	.	.	.	.	.	.	Leu_Score	4	0.852397
Chim.108.46	1.58333	1.37742	1.03016	1.11154	1.57308	1.48913	1.31852	1.56757	1.20714	.	.	.	.	.	.	.	.	.	Leu_Score	4	0.855032
Quil.106.85	1.55	1.35161	1.03016	1.12115	1.58077	1.5	1.30741	1.55405	1.19286	.	.	.	.	.	.	.	.	.	Leu_Score	4	0.855032
Quil.102.25	1.48889	1.3129	1.03016	1.19808	1.59615	1.50435	1.44074	1.28378	1.15238	.	.	.	.	.	.	.	.	.	Leu_Score	4	0.855032
Sq.0.Kaslaea	1.57222	1.34194	1.03016	1.15385	1.66538	1.51957	1.35556	1.58108	1.20952	.	.	.	.	.	.	.	.	.	Leu_Score	4	0.855032
Sq.104.80	1.57222	1.32581	1.03333	1.15192	1.64615	1.50652	1.36296	1.5	1.20238	.	.	.	.	.	.	.	.	.	Leu_Score	4	0.857667
Quil.107.72	1.49444	1.34194	1.03651	1.14615	1.53846	1.52609	1.39259	1.43243	1.18571	.	.	.	.	.	.	.	.	.	Leu_Score	4	0.860302
Chim.107.67	1.56667	1.36452	1.03968	1.1	1.56154	1.55	1.35185	1.45946	1.20476	.	.	.	.	.	.	.	.	.	Leu_Score	4	0.862937
Chim.104.73	1.59444	1.33226	1.03968	1.15577	1.58846	1.46304	1.3963	1.7027	1.17381	.	.	.	.	.	.	.	.	.	Leu_Score	4	0.862937
Chim.102.31	1.60556	1.37419	1.04603	1.14423	1.63846	1.51957	1.4	1.63514	1.18571	.	.	.	.	.	.	.	.	.	Leu_Score	4	0.868206
Quil.108.86	1.55	1.36129	1.04603	1.18654	1.65769	1.5413	1.37778	1.36486	1.20714	.	.	.	.	.	.	.	.	.	Leu_Score	4	0.868206
Quil.102.23	1.49444	1.34516	1.05873	1.21154	1.60385	1.53043	1.40741	2	1.2119	.	.	.	.	.	.	.	.	.	Leu_Score	4	0.878746
Sq.102.8	1.58333	1.38065	1.0619	1.21731	1.64615	1.57174	1.45556	1.56757	1.23095	.	.	.	.	.	.	.	.	.	Leu_Score	4	0.881381
Quil.108.18	1.55	1.35161	1.06349	1.21731	1.68077	1.53696	1.44815	1.25676	1.19524	.	.	.	.	.	.	.	.	.	Leu_Score	4	0.882698
Quil.107.84	1.58333	1.40645	1.06508	1.17692	1.58077	1.53261	1.36667	1.47297	1.2381	.	.	.	.	.	.	.	.	.	Leu_Score	4	0.884016
Chim.0.CO407Dave	1.6	1.39032	1.06984	1.20962	1.69231	1.58261	1.42963	1.7027	1.21905	.	.	.	.	.	.	.	.	.	Leu_Score	4	0.887968
Chim.0.Kaslaea	1.6	1.39355	1.07619	1.17308	1.69615	1.56522	1.41111	1.60811	1.23095	.	.	.	.	.	.	.	.	.	Leu_Score	4	0.893238
Chim.102.52	1.61667	1.42258	1.07619	1.16923	1.62692	1.55217	1.43704	1.90541	1.2381	.	.	.	.	.	.	.	.	.	Leu_Score	4	0.893238
Quil.102.17	1.61667	1.38065	1.0873	1.26731	1.64615	1.58261	1.48889	1.27027	1.22381	.	.	.	.	.	.	.	.	.	Leu_Score	4	0.90246
