# Supplementary material for: Seed Composition and Amino Acid Profiles for Quinoa Grown in Washington State
Source: Front Nutr. 2020 Aug 12;7:126. doi: 10.3389/fnut.2020.00126 (PMC7434868; doi:10.3389/fnut.2020.00126)
Supplement: Supplementary file 7 [file Table_7.XLSX]

## Sheet: SupplementaryTable7_PDCAAS_3_10
Supplementary Table 6. Amino acid scores and protein digestibility-corrected amino acid score for all samples for the 3-10 year old age group
ID	His_Score	Ile_Score	Leu_Score	Lys_Score	SAA_Score	AAA_Score	Thr_Score	Trp_Score	Val_Score	His_Lim	Ile_Lim	Leu_Lim	Lys_Lim	SAA_Lim	AAA_Lim	Thr_Lim	Trp_Lim	Val_Lim	Limiting_AA	Limiting_AA_Score	PDCAAS
MV.110.17GR	1.53125	1.15806	0.922951	1.05417	1.56667	1.5122	1.308	1.48485	1.1025	.	.	LIMITING	.	.	.	.	.	.	Leu_Score	4	0.778048
Sq.102.FS17	1.4875	1.16452	0.927869	1.09375	1.43333	1.45854	1.28	1.86364	1.085	.	.	LIMITING	.	.	.	.	.	.	Leu_Score	4	0.782193
Sq.102.FS52	1.51875	1.1871	0.932787	1.08125	1.5	1.49024	1.272	1.77273	1.0875	.	.	LIMITING	.	.	.	.	.	.	Leu_Score	4	0.786339
Chim.102.FS76	1.53125	1.14516	0.940984	1.09167	1.5125	1.50488	1.352	1.78788	1.0775	.	.	LIMITING	.	.	.	.	.	.	Leu_Score	4	0.793249
MV.110.QQ74.ni	1.43125	1.19032	0.947541	1.1	1.61667	1.48293	1.356	1.66667	1.12	.	.	LIMITING	.	.	.	.	.	.	Leu_Score	4	0.798777
Sq.104.FS59	1.59375	1.21935	0.957377	1.14792	1.6125	1.52439	1.348	1.86364	1.13	.	.	LIMITING	.	.	.	.	.	.	Leu_Score	4	0.807069
Chim.108.FS39	1.525	1.20645	0.959016	1.06667	1.65833	1.50488	1.332	1.4697	1.1175	.	.	LIMITING	.	.	.	.	.	.	Leu_Score	4	0.808451
Quil.104.FS53	1.58125	1.23871	0.959016	1.16458	1.6	1.53415	1.364	1.72727	1.1125	.	.	LIMITING	.	.	.	.	.	.	Leu_Score	4	0.808451
Quil.108.FS56	1.55625	1.18065	0.967213	1.16042	1.6625	1.54146	1.364	1.51515	1.1225	.	.	LIMITING	.	.	.	.	.	.	Leu_Score	4	0.815361
Chim.104.FS20	1.6125	1.25161	0.972131	1.07708	1.61667	1.5561	1.336	1.72727	1.16	.	.	LIMITING	.	.	.	.	.	.	Leu_Score	4	0.819507
Sq.104.FS20	1.5875	1.22903	0.972131	1.12917	1.625	1.52927	1.324	1.66667	1.1225	.	.	LIMITING	.	.	.	.	.	.	Leu_Score	4	0.819507
Sq.104.FS45	1.56875	1.24194	0.97541	1.16875	1.675	1.53171	1.372	1.77273	1.1525	.	.	LIMITING	.	.	.	.	.	.	Leu_Score	4	0.82227
Sq.107.FS65	1.6125	1.24839	0.978689	1.09167	1.64583	1.51463	1.356	1.59091	1.13	.	.	LIMITING	.	.	.	.	.	.	Leu_Score	4	0.825034
MV.110.17GR.i	1.59375	1.25806	0.978689	1.12708	1.625	1.59268	1.368	1.57576	1.175	.	.	LIMITING	.	.	.	.	.	.	Leu_Score	4	0.825034
Quil.104.FS73	1.575	1.23548	0.980328	1.1875	1.6375	1.55122	1.42	1.40909	1.145	.	.	LIMITING	.	.	.	.	.	.	Leu_Score	4	0.826416
Sq.108.FS11	1.5625	1.22581	0.980328	1.16042	1.65	1.5561	1.356	1.71212	1.15	.	.	LIMITING	.	.	.	.	.	.	Leu_Score	4	0.826416
Sq.104.FS88	1.58125	1.23548	0.985246	1.16042	1.59583	1.55122	1.36	1.84848	1.1325	.	.	LIMITING	.	.	.	.	.	.	Leu_Score	4	0.830562
Quil.102.FS40	1.5625	1.22258	0.986885	1.20208	1.57917	1.57317	1.376	1.43939	1.14	.	.	LIMITING	.	.	.	.	.	.	Leu_Score	4	0.831944
Sq.0.Cherry Vanilla	1.58125	1.23871	0.988525	1.16458	1.6375	1.57561	1.364	1.72727	1.18	.	.	LIMITING	.	.	.	.	.	.	Leu_Score	4	0.833326
Sq.104.FS27	1.64375	1.24194	0.990164	1.18542	1.71667	1.60244	1.368	1.45455	1.1825	.	.	LIMITING	.	.	.	.	.	.	Leu_Score	4	0.834708
Quil.102.FS36	1.5375	1.24516	0.993443	1.20625	1.60833	1.54146	1.44	1.4697	1.1425	.	.	LIMITING	.	.	.	.	.	.	Leu_Score	4	0.837472
Quil.107.FS7	1.55625	1.21935	0.993443	1.18125	1.61667	1.57561	1.392	1.80303	1.1675	.	.	LIMITING	.	.	.	.	.	.	Leu_Score	4	0.837472
Sq.107.FS78	1.58125	1.27742	0.993443	1.10417	1.6125	1.58049	1.38	1.5303	1.1775	.	.	LIMITING	.	.	.	.	.	.	Leu_Score	4	0.837472
Quil.104.FS21	1.5625	1.23548	0.996721	1.21458	1.59583	1.5439	1.4	1.39394	1.145	.	.	LIMITING	.	.	.	.	.	.	Leu_Score	4	0.840236
MV.110.3UISE.i	1.525	1.26452	0.998361	1.05208	1.525	1.57073	1.392	1.57576	1.2175	.	.	LIMITING	.	.	.	.	.	.	Leu_Score	4	0.841618
Quil.104.FS38	1.625	1.23226	1	1.16875	1.62917	1.56829	1.4	1.10606	1.14	.	.	LIMITING	.	.	.	.	.	.	Leu_Score	4	0.843
Sq.104.FS28	1.61875	1.2129	1	1.18542	1.74167	1.6122	1.44	1.89394	1.13	.	.	LIMITING	.	.	.	.	.	.	Leu_Score	4	0.843
MV.110.Japanese Strain.i	1.6625	1.27419	1	1.11042	1.575	1.6561	1.408	1.56061	1.1825	.	.	LIMITING	.	.	.	.	.	.	Leu_Score	4	0.843
MV.110.3UISE	1.58125	1.29355	1	1.05417	1.45417	1.59512	1.324	1.31818	1.2	.	.	LIMITING	.	.	.	.	.	.	Leu_Score	4	0.843
Sq.0.CO407Dave	1.675	1.25806	1.00328	1.17917	1.69167	1.58537	1.408	1.74242	1.1475	.	.	.	.	.	.	.	.	.	Leu_Score	4	0.845764
Chim.0.Cherry Vanilla	1.63125	1.26129	1.00492	1.10208	1.62917	1.57073	1.38	1.51515	1.1675	.	.	.	.	.	.	.	.	.	Leu_Score	4	0.847146
Quil.108.FS70	1.5875	1.24516	1.00492	1.22292	1.71667	1.62439	1.436	1.59091	1.1825	.	.	.	.	.	.	.	.	.	Leu_Score	4	0.847146
Quil.104.FS75	1.6625	1.26129	1.00492	1.16667	1.66667	1.60244	1.384	1.74242	1.155	.	.	.	.	.	.	.	.	.	Leu_Score	4	0.847146
Sq.104.FS21	1.69375	1.27097	1.00492	1.20417	1.67917	1.60244	1.4	1.98485	1.16	.	.	.	.	.	.	.	.	.	Leu_Score	4	0.847146
Sq.108.FS54	1.65625	1.25484	1.00492	1.19167	1.65833	1.59756	1.392	1.37879	1.18	.	.	.	.	.	.	.	.	.	Leu_Score	4	0.847146
Chim.104.FS27	1.7375	1.31935	1.00656	1.15833	1.7375	1.5878	1.404	1.54545	1.1875	.	.	.	.	.	.	.	.	.	Leu_Score	4	0.848528
Quil.102.FS76	1.58125	1.25161	1.00656	1.22292	1.61667	1.60732	1.444	1.63636	1.1725	.	.	.	.	.	.	.	.	.	Leu_Score	4	0.848528
Chim.102.FS8	1.575	1.25806	1.00984	1.15625	1.625	1.60732	1.424	1.71212	1.17	.	.	.	.	.	.	.	.	.	Leu_Score	4	0.851292
Chim.107.FS78	1.6	1.31613	1.00984	1.08333	1.63333	1.59756	1.344	1.45455	1.18	.	.	.	.	.	.	.	.	.	Leu_Score	4	0.851292
Sq.106.FS37	1.68125	1.31613	1.00984	1.12083	1.62917	1.52439	1.388	1.57576	1.1925	.	.	.	.	.	.	.	.	.	Leu_Score	4	0.851292
Sq.102.FS76	1.6375	1.28065	1.00984	1.17708	1.65417	1.58537	1.416	1.78788	1.1825	.	.	.	.	.	.	.	.	.	Leu_Score	4	0.851292
Quil.104.FS59	1.63125	1.26129	1.01148	1.23125	1.62917	1.56829	1.46	1.57576	1.1725	.	.	.	.	.	.	.	.	.	Leu_Score	4	0.852674
Chim.108.FS54	1.60625	1.29032	1.01475	1.11667	1.66667	1.62195	1.36	1.60606	1.19	.	.	.	.	.	.	.	.	.	Leu_Score	4	0.855438
Quil.107.FS50	1.66875	1.27742	1.01475	1.12917	1.575	1.59268	1.376	1.56061	1.16	.	.	.	.	.	.	.	.	.	Leu_Score	4	0.855438
Sq.102.FS24	1.7	1.27742	1.01475	1.22083	1.65	1.60976	1.42	1.87879	1.1975	.	.	.	.	.	.	.	.	.	Leu_Score	4	0.855438
Quil.107.FS3	1.68125	1.26452	1.01639	1.17292	1.6	1.6122	1.404	1.24242	1.1625	.	.	.	.	.	.	.	.	.	Leu_Score	4	0.85682
Quil.102.FS5	1.63125	1.26452	1.01639	1.24167	1.7	1.6122	1.468	1.24242	1.1825	.	.	.	.	.	.	.	.	.	Leu_Score	4	0.85682
MV.110.QQ74.i	1.575	1.28387	1.01803	1.21458	1.65833	1.60976	1.436	1.4697	1.2125	.	.	.	.	.	.	.	.	.	Leu_Score	4	0.858202
MV.110.Japanese Strain.ni	1.6875	1.30645	1.01803	1.10625	1.725	1.69024	1.44	1.36364	1.215	.	.	.	.	.	.	.	.	.	Leu_Score	4	0.858202
Quil.107.FS65	1.64375	1.27419	1.02131	1.1875	1.64583	1.60488	1.44	1.45455	1.185	.	.	.	.	.	.	.	.	.	Leu_Score	4	0.860966
Quil.108.FS66	1.64375	1.27419	1.02131	1.24375	1.72083	1.60488	1.44	1.72727	1.185	.	.	.	.	.	.	.	.	.	Leu_Score	4	0.860966
MV.110.Baer.ni	1.61875	1.29677	1.02131	1.17708	1.75417	1.65854	1.456	1.59091	1.2225	.	.	.	.	.	.	.	.	.	Leu_Score	4	0.860966
Quil.104.FS20	1.65625	1.26774	1.02295	1.22917	1.78333	1.64878	1.436	1.56061	1.1975	.	.	.	.	.	.	.	.	.	Leu_Score	4	0.862348
Quil.104.FS30	1.59375	1.24839	1.02295	1.22708	1.72083	1.58537	1.44	1.4697	1.1875	.	.	.	.	.	.	.	.	.	Leu_Score	4	0.862348
Sq.102.FS36	1.7	1.29032	1.02295	1.18333	1.6	1.59756	1.408	1.81818	1.18	.	.	.	.	.	.	.	.	.	Leu_Score	4	0.862348
Quil.108.FS51	1.6125	1.27742	1.02623	1.24792	1.76667	1.59512	1.472	1.81818	1.1975	.	.	.	.	.	.	.	.	.	Leu_Score	4	0.865111
Sq.106.FS49	1.775	1.34839	1.02787	1.10417	1.61667	1.54878	1.344	1.59091	1.1775	.	.	.	.	.	.	.	.	.	Leu_Score	4	0.866493
Sq.108.FS81	1.65	1.29032	1.02787	1.23125	1.70417	1.64146	1.456	1.78788	1.2275	.	.	.	.	.	.	.	.	.	Leu_Score	4	0.866493
Sq.108.FS26	1.69375	1.3129	1.02951	1.21875	1.6625	1.63415	1.424	2.06061	1.2075	.	.	.	.	.	.	.	.	.	Leu_Score	4	0.867875
Quil.106.FS49	1.75	1.34194	1.05902	1.18542	1.62917	1.65854	1.428	1.0303	1.21	.	.	.	.	.	.	.	.	.	Trp_Score	9	0.868545
Sq.108.FS69	1.73125	1.3	1.03115	1.22292	1.7125	1.65854	1.444	1.77273	1.2175	.	.	.	.	.	.	.	.	.	Leu_Score	4	0.869257
Chim.108.FS34	1.68125	1.2871	1.03279	1.15208	1.63333	1.62927	1.412	1.63636	1.19	.	.	.	.	.	.	.	.	.	Leu_Score	4	0.870639
Sq.108.FS86	1.70625	1.29355	1.03443	1.20833	1.67083	1.64146	1.468	1.80303	1.215	.	.	.	.	.	.	.	.	.	Leu_Score	4	0.872021
Chim.104.FS60	1.70625	1.34516	1.03934	1.20208	1.70417	1.6439	1.444	1.93939	1.2225	.	.	.	.	.	.	.	.	.	Leu_Score	4	0.876167
Quil.105.FS92	1.69375	1.30968	1.04098	1.19792	1.79583	1.62927	1.42	1.54545	1.205	.	.	.	.	.	.	.	.	.	Leu_Score	4	0.877549
Sq.104.FS71	1.7625	1.33548	1.04098	1.25	1.725	1.63415	1.448	1.86364	1.2125	.	.	.	.	.	.	.	.	.	Leu_Score	4	0.877549
Chim.104.FS1	1.75	1.32581	1.04426	1.19792	1.7125	1.66585	1.46	1.87879	1.2025	.	.	.	.	.	.	.	.	.	Leu_Score	4	0.880313
Chim.108.FS51	1.725	1.32258	1.04426	1.1875	1.70833	1.65366	1.408	1.77273	1.215	.	.	.	.	.	.	.	.	.	Leu_Score	4	0.880313
Quil.102.FS12	1.60625	1.28387	1.04426	1.27292	1.65833	1.66098	1.488	1.4697	1.195	.	.	.	.	.	.	.	.	.	Leu_Score	4	0.880313
Chim.104.FS2	1.6	1.31935	1.04754	1.17292	1.67083	1.64146	1.432	1.68182	1.235	.	.	.	.	.	.	.	.	.	Leu_Score	4	0.883077
Quil.108.FS90	1.7375	1.32903	1.04918	1.2625	1.75417	1.68293	1.448	1.27273	1.22	.	.	.	.	.	.	.	.	.	Leu_Score	4	0.884459
Chim.102.FS4	1.73125	1.32581	1.05082	1.1375	1.65	1.62195	1.424	1.68182	1.2075	.	.	.	.	.	.	.	.	.	Leu_Score	4	0.885841
Quil.104.FS77	1.6875	1.31935	1.05082	1.29792	1.78333	1.65366	1.524	1.9697	1.2075	.	.	.	.	.	.	.	.	.	Leu_Score	4	0.885841
Sq.108.FS42	1.7375	1.36129	1.05082	1.17708	1.72083	1.60488	1.452	1.66667	1.2225	.	.	.	.	.	.	.	.	.	Leu_Score	4	0.885841
Quil.102.FS9	1.65	1.30968	1.05246	1.27708	1.69167	1.6561	1.508	1.71212	1.2275	.	.	.	.	.	.	.	.	.	Leu_Score	4	0.887223
Sq.105.FS92	1.74375	1.33871	1.0541	1.1625	1.7625	1.67073	1.456	1.54545	1.2275	.	.	.	.	.	.	.	.	.	Leu_Score	4	0.888605
Chim.105.FS43	1.725	1.36129	1.05574	1.15	1.59583	1.68293	1.412	1.62121	1.2275	.	.	.	.	.	.	.	.	.	Leu_Score	4	0.889987
Chim.102.FS13	1.7	1.34194	1.05738	1.18542	1.6625	1.6561	1.46	1.54545	1.2725	.	.	.	.	.	.	.	.	.	Leu_Score	4	0.891369
Quil.104.FS28	1.69375	1.29677	1.05902	1.29167	1.78333	1.66098	1.504	1.45455	1.2225	.	.	.	.	.	.	.	.	.	Leu_Score	4	0.892751
Chim.108.FS33	1.7625	1.33871	1.06066	1.22708	1.72917	1.67805	1.46	1.75758	1.2225	.	.	.	.	.	.	.	.	.	Leu_Score	4	0.894133
Quil.104.FS87	1.6375	1.36129	1.06066	1.28958	1.75833	1.69268	1.5	1.56061	1.2425	.	.	.	.	.	.	.	.	.	Leu_Score	4	0.894133
Chim.108.FS46	1.78125	1.37742	1.06393	1.20417	1.70417	1.67073	1.424	1.75758	1.2675	.	.	.	.	.	.	.	.	.	Leu_Score	4	0.896897
Quil.106.FS85	1.74375	1.35161	1.06393	1.21458	1.7125	1.68293	1.412	1.74242	1.2525	.	.	.	.	.	.	.	.	.	Leu_Score	4	0.896897
Quil.102.FS25	1.675	1.3129	1.06393	1.29792	1.72917	1.6878	1.556	1.43939	1.21	.	.	.	.	.	.	.	.	.	Leu_Score	4	0.896897
Sq.0.Kaslaea	1.76875	1.34194	1.06393	1.25	1.80417	1.70488	1.464	1.77273	1.27	.	.	.	.	.	.	.	.	.	Leu_Score	4	0.896897
Sq.104.FS80	1.76875	1.32581	1.06721	1.24792	1.78333	1.69024	1.472	1.68182	1.2625	.	.	.	.	.	.	.	.	.	Leu_Score	4	0.899661
Quil.107.FS72	1.68125	1.34194	1.07049	1.24167	1.66667	1.7122	1.504	1.60606	1.245	.	.	.	.	.	.	.	.	.	Leu_Score	4	0.902425
Chim.107.FS67	1.7625	1.36452	1.07377	1.19167	1.69167	1.73902	1.46	1.63636	1.265	.	.	.	.	.	.	.	.	.	Leu_Score	4	0.905189
Chim.104.FS73	1.79375	1.33226	1.07377	1.25208	1.72083	1.64146	1.508	1.90909	1.2325	.	.	.	.	.	.	.	.	.	Leu_Score	4	0.905189
Quil.106.FS37	1.78125	1.35161	1.09672	1.26458	1.6375	1.69756	1.536	1.07576	1.25	.	.	.	.	.	.	.	.	.	Trp_Score	9	0.906864
Chim.102.FS31	1.80625	1.37419	1.08033	1.23958	1.775	1.70488	1.512	1.83333	1.245	.	.	.	.	.	.	.	.	.	Leu_Score	4	0.910716
Quil.108.FS86	1.74375	1.36129	1.08033	1.28542	1.79583	1.72927	1.488	1.5303	1.2675	.	.	.	.	.	.	.	.	.	Leu_Score	4	0.910716
Quil.102.FS23	1.68125	1.34516	1.09344	1.3125	1.7375	1.71707	1.52	2.24242	1.2725	.	.	.	.	.	.	.	.	.	Leu_Score	4	0.921772
Sq.102.FS8	1.78125	1.38065	1.09672	1.31875	1.78333	1.76341	1.572	1.75758	1.2925	.	.	.	.	.	.	.	.	.	Leu_Score	4	0.924536
Quil.108.FS18	1.74375	1.35161	1.09836	1.31875	1.82083	1.72439	1.564	1.40909	1.255	.	.	.	.	.	.	.	.	.	Leu_Score	4	0.925918
Quil.107.FS84	1.78125	1.40645	1.1	1.275	1.7125	1.71951	1.476	1.65152	1.3	.	.	.	.	.	.	.	.	.	Leu_Score	4	0.9273
Chim.0.CO407Dave	1.8	1.39032	1.10492	1.31042	1.83333	1.77561	1.544	1.90909	1.28	.	.	.	.	.	.	.	.	.	Leu_Score	4	0.931446
Chim.0.Kaslaea	1.8	1.39355	1.11148	1.27083	1.8375	1.7561	1.524	1.80303	1.2925	.	.	.	.	.	.	.	.	.	Leu_Score	4	0.936974
Chim.102.FS52	1.81875	1.42258	1.11148	1.26667	1.7625	1.74146	1.552	2.13636	1.3	.	.	.	.	.	.	.	.	.	Leu_Score	4	0.936974
Quil.102.FS17	1.81875	1.38065	1.12295	1.37292	1.78333	1.77561	1.608	1.42424	1.285	.	.	.	.	.	.	.	.	.	Leu_Score	4	0.946648
